# Supplementary material for: A multivariate approach to identify association between peripheral blood DNA methylation and cerebrospinal fluid biomarkers of Alzheimer disease
Source: Sci Rep. 2025 Nov 3;15:38289. doi: 10.1038/s41598-025-22004-3 (PMC12583527; doi:10.1038/s41598-025-22004-3)
Supplement: Supplementary file 2 — Supplementary Information 2. [file 41598_2025_22004_MOESM2_ESM.xlsx]

## Sheet: STable1_ewas_beforeBacon
Supplementary Table 1: Probes selected by EWAS with a p-value cutoff of 1e-5 before bacon correction.
probe	chr	location	beta_a_probe	se_a_probe	p_a_probe	beta_m_probe	se_m_probe	p_m_probe	beta_d_probe	se_d_probe	p_d_probe
cg08543849	1	16134917	0.0843673	0.036078	0.0197295	-0.00808356	0.0392455	0.836889	0.0359578	0.0080307	9.23131e-06
cg14432650	1	29182073	-0.000579689	0.0362778	0.987257	0.0261226	0.0392484	0.505972	-0.0402475	0.00799639	6.59585e-07
cg24529615	1	35196176	0.0701811	0.0362249	0.0532248	0.105115	0.0390816	0.0073762	0.0377886	0.00803571	3.27192e-06
cg03090621	2	221399374	0.0151464	0.0362613	0.676332	0.0601382	0.0391671	0.12527	-0.0573457	0.00779679	7.19712e-13
cg14121772	2	233691500	0.056878	0.0361878	0.116599	0.0166221	0.0392508	0.672111	0.0393798	0.00800289	1.14934e-06
cg15276037	5	80711339	0.0745583	0.0361034	0.0393905	0.174148	0.0385031	7.51375e-06	0.013697	0.00815473	0.0936101
cg13959111	5	132060194	0.0267333	0.0362688	0.461392	0.00645384	0.0392738	0.869534	0.0358627	0.00803738	9.90147e-06
cg00231618	6	36874430	-0.16184	0.03559	6.72263e-06	0.0277828	0.0392379	0.479215	-0.0324323	0.0080606	6.55718e-05
cg10842801	6	142853964	0.0021403	0.0363914	0.953123	0.0504345	0.0393274	0.200247	-0.0373136	0.00804904	4.47155e-06
cg21136499	7	2512343	0.00679341	0.0362411	0.851378	-0.0232437	0.0392134	0.553598	0.0379763	0.00800892	2.71941e-06
cg23580662	7	11702043	-0.0266842	0.0362385	0.46184	0.00466051	0.0392414	0.905506	-0.0373446	0.00801779	4.03745e-06
cg11525834	7	73738987	-0.0733044	0.0362138	0.0434441	-0.0286148	0.0393255	0.467152	0.0380613	0.00803342	2.76987e-06
cg13259095	8	1507187	0.0170996	0.036251	0.637333	0.0589868	0.039161	0.132589	-0.0492367	0.0078975	9.19283e-10
cg17526936	8	106630156	-0.0204517	0.0362789	0.57317	0.0297633	0.0392565	0.44868	-0.0426086	0.00797629	1.36173e-07
cg14423021	10	89838903	0.0203157	0.0362779	0.575711	0.0089492	0.0392743	0.819839	-0.0483601	0.00791458	1.91442e-09
cg11197015	10	131982291	-0.0105407	0.0362674	0.77144	0.0375509	0.039223	0.338812	-0.0532557	0.00785145	3.12244e-11
cg16027546	11	58228898	0.0402775	0.0362009	0.266374	0.180024	0.0384482	3.59981e-06	0.00873563	0.00816654	0.285242
cg09569166	13	42279381	-0.0523804	0.0362031	0.148525	0.0163139	0.039254	0.67787	-0.0358381	0.00803451	9.96735e-06
cg09692364	13	75468932	0.0293849	0.0362844	0.418386	0.0627487	0.0392022	0.110045	-0.0580818	0.00779594	3.7543e-13
cg10199067	13	110413250	0.163961	0.0356667	5.35051e-06	-0.0382319	0.0393222	0.331354	0.0150925	0.00817646	0.0654662
cg03758436	14	75356093	0.159318	0.0356451	9.5694e-06	0.000536421	0.0392922	0.989113	0.0186152	0.00814935	0.0227468
cg06732496	17	4739982	-0.0561205	0.0363105	0.122798	-0.00181689	0.0393874	0.963225	0.0404304	0.00802087	6.35556e-07
cg15256322	22	30697568	0.0432463	0.0362636	0.233571	0.0359164	0.0392706	0.36082	-0.0543096	0.00784771	1.28978e-11

## Sheet: STable2_ewas_afterBacon
Supplementary Table 2: Probes selected by EWAS with a p-value cutoff of 1e-5 after bacon correction.
probe	chr	location	beta_a	se_a	pval_a	beta_m	se_m	pval_m	beta_d	se_d	pval_d
cg14432650	1	29182073	-0.00497665	0.0339846	0.883575	0.00654025	0.0390155	0.866873	-0.0408844	0.00889477	4.29752e-06
cg26622198	2	215454723	-0.0478832	0.033912	0.157955	-0.18083	0.0383787	2.45615e-06	0.00299953	0.00909362	0.741513
cg03090621	2	221399374	0.0107515	0.0339692	0.751619	0.0405964	0.0389348	0.297098	-0.0579667	0.00867276	2.32878e-11
cg00473167	3	191329082	-0.0176619	0.0339583	0.602989	-0.178602	0.0384017	3.30508e-06	-0.00744014	0.00909077	0.413113
cg00231618	6	36874430	-0.166154	0.0333403	6.24239e-07	0.00820574	0.0390051	0.833374	-0.0330743	0.0089662	0.000225335
cg08310325	7	518503	-0.15218	0.0334841	5.49767e-06	-0.0185553	0.0390657	0.634803	-0.0197508	0.00906415	0.0293313
cg13259095	8	1507187	0.0127059	0.0339596	0.708295	0.039448	0.0389287	0.310897	-0.0498657	0.00878478	1.37581e-08
cg17526936	8	106630156	-0.0248488	0.0339857	0.464685	0.0101769	0.0390236	0.794255	-0.0432439	0.00887242	1.09379e-06
cg14423021	10	89838903	0.0159188	0.0339847	0.639492	-0.010646	0.0390413	0.785094	-0.0489905	0.00880377	2.62577e-08
cg11197015	10	131982291	-0.0149364	0.0339749	0.660205	0.0179813	0.0389903	0.644675	-0.053881	0.00873356	6.85378e-10
cg14452599	12	117261511	0.0154102	0.0339717	0.650104	-0.172382	0.0384703	7.43208e-06	0.00407247	0.00909879	0.654454
cg11531579	12	132908156	-0.00912369	0.0339518	0.788142	-0.173511	0.0384283	6.32616e-06	-9.62066e-05	0.00909387	0.991559
cg09692364	13	75468932	0.0249871	0.0339908	0.46227	0.0431895	0.0389696	0.267738	-0.0587027	0.00867181	1.2934e-11
cg10199067	13	110413250	0.159638	0.0334122	1.77181e-06	-0.0578511	0.0390889	0.138877	0.0144412	0.00909507	0.11233
cg03758436	14	75356093	0.154998	0.0333919	3.4543e-06	-0.0190677	0.0390591	0.625424	0.0179661	0.00906492	0.0474864
cg21999616	17	1269771	0.15437	0.0333672	3.72071e-06	-0.0920217	0.0389013	0.018005	0.0147853	0.00907089	0.103107
cg06732496	17	4739982	-0.0605214	0.0340153	0.0751999	-0.0214686	0.0391537	0.583476	0.0397916	0.00892201	8.19852e-06
cg15256322	22	30697568	0.0388511	0.0339713	0.252772	0.016323	0.0390376	0.675849	-0.0549347	0.00872939	3.11242e-10

## Sheet: STable3_missoNet
Supplementary Table 3: Probes with non-zero effect selected by missoNet. Probes are annotated based on the GRCh38 reference genome and sorted based on their absolute effect size.
chr	pos	probe	betaA	betaM	betaD
9	88746407	cg14294953	0	0.0746271	0
11	58228898	cg16027546	0	0.0704713	0
5	54439197	cg07079560	0	0.0694401	0
5	157563654	cg08295410	0	0.0642073	0
4	17112472	cg06570674	-0.0589892	0	0
13	75468932	cg09692364	0	0	-0.0436567
22	30697568	cg15256322	0	0	-0.0392911
13	75482307	cg03043160	0	-0.0378155	0
2	221399374	cg03090621	0	0	-0.0367287
10	89838903	cg14423021	0	0	-0.0290995
10	131982291	cg11197015	0	0	-0.026421
20	41180313	cg06964350	0	0	-0.0177436
17	4739982	cg06732496	0	0	0.0177187
1	29182073	cg14432650	0	0	-0.0174997
8	106630156	cg17526936	0	0	-0.016886
9	31382084	cg14833412	0	0	-0.0159822
2	95915636	cg16165404	0	0	-0.0157691
7	11702043	cg23580662	0	0	-0.0156776
7	73738987	cg11525834	0	0	0.0154789
13	42279381	cg09569166	0	0	-0.0152813
4	70397343	cg02741177	0	0	-0.0142911
11	102332810	cg14296561	0	0	0.013327
3	187042925	cg20974602	0	0	-0.0129556
1	17258207	cg26853320	0	0	-0.0126822
19	24086722	cg15287044	0	0	-0.0123066
3	98167758	cg03507018	0	0	-0.012283
10	95694215	cg24824725	0	0	-0.0122802
6	142853964	cg10842801	0	0	-0.0118418
2	138504726	cg09599862	0	0	0.0116455
7	2512343	cg21136499	0	0	0.0115657
8	72822450	cg26476169	0	0	0.0110119
21	28632874	cg08672314	0	0	0.0108351
12	9775728	cg25236398	0	5.79111962918729e-07	0
7	129228423	cg14755690	0	1.75375581781738e-07	0

## Sheet: STable4_cglasso
Supplementary Table 4: Probes with non-zero effect selected by cglasso. Probes are annotated based on the GRCh38 reference genome and sorted based on their absolute effect size.
chr	pos	probe	betaA	betaM	betaD
5	54439197	cg07079560	0	0.102965	0
9	88746407	cg14294953	0	0.0858604	0
6	27685804	cg04420590	0	0.0850142	0
12	11396620	cg24891312	0	0.0842369	0
16	32241465	cg04227077	0	0.0838746	0
11	58228898	cg16027546	0	0.0835918	0
5	80711339	cg15276037	0	0.0822831	0
3	117788715	cg18741044	0	0.0792512	0
7	150748385	cg12920361	0	0.0777235	0
18	74316937	cg11461959	0	0.0774583	0
1	116754397	cg11641973	0	-0.0773299	0
8	135232870	cg00937286	0	0.0760209	0
8	79351278	cg14653151	0	0.0750274	0
18	39753035	cg26848157	0	0.0747938	0
14	21155557	cg15963673	0	0.0747535	0
12	54682608	cg11226514	0	0.0732188	0
5	157563654	cg08295410	0	0.073167	0
4	59094598	cg27117297	0	0.0728027	0
20	37110158	cg11517559	0	0.0728021	0
13	44877037	cg09196449	0	0.07272	0
4	76583522	cg23843090	0	0.0725231	0
12	58564095	cg00633413	0	0.0719729	0
6	135884977	cg13864354	0	0.0716544	0
9	62800814	cg10504065	0	0.0715515	0
5	114417422	cg23248051	0	0.0711633	0
5	24094246	cg21443295	0	0.0710173	0
8	42435405	cg18501945	0	0.070097	0
22	20127159	cg17561788	0	0.0699563	0
2	215454723	cg26622198	0	-0.0696776	0
12	118704582	cg11689619	0	0.0693383	0
4	109719321	cg00482356	0	0.0693025	0
12	97464841	cg00751415	0	0.0687725	0
21	30429850	cg24082983	0	0.0686541	0
18	14924454	cg02553735	0	0.0684174	0
15	91463769	cg15485373	0	0.067917	0
17	9330735	cg14582845	0	0.0679055	0
1	64886698	cg02755455	0	0.0677166	0
4	17112472	cg06570674	-0.0670776	0	0
5	14609115	cg11889058	0	0.0670751	0
9	120794144	cg00069401	0	0.0670621	0
2	70459612	cg01467903	0	0.0668878	0
3	188749131	cg02306900	0	0.0668587	0
1	99534815	cg19251656	0	0.0668211	0
10	28002669	cg06258158	0	0.0661862	0
4	57425137	cg09985615	0	0.0661796	0
1	86397640	cg01906994	0	0.065985	0
7	105986637	cg02552935	0	0.0658628	0
9	7800292	cg09308013	0	0.0658367	0
11	32489587	cg20802352	0	0.0656183	0
1	46941370	cg12651712	0	0.0652574	0
8	25329916	cg03386956	0	0.0651455	0
16	24806615	cg02183851	0	0.0649382	0
2	197809025	cg06734510	0	0.0646221	0
6	28208109	cg09034601	0	-0.0645738	0
7	99696115	cg12907587	0	0.0642805	0
12	54418300	cg03826594	0	0.0634541	0
9	91733463	cg10075733	0	0.0632584	0
9	24545881	cg24230732	0	0.0632307	0
13	45783511	cg13901137	0	0.0631529	0
12	75209449	cg25258740	0	-0.0628824	0
10	69107753	cg10587778	0	0.062779	0
1	116479398	cg06276558	0	0.0624764	0
1	203379771	cg15824962	0	0.0623377	0
12	77238092	cg21910329	0	0.062259	0
2	146652472	cg18420759	0	0.0617113	0
6	170269696	cg19353431	0	0.0616164	0
4	61769634	cg07174347	0	0.061547	0
12	22047151	cg04898924	0	-0.0614423	0
3	134405432	cg18130622	0	0.0606197	0
11	125935882	cg06982253	0	0.0605609	0
4	169976024	cg22259097	0	0.0605399	0
8	10404710	cg02785561	0	0.0605351	0
9	93860052	cg08950105	0	0.0603806	0
19	48986158	cg00366255	0	0.0601779	0
14	63040182	cg05935415	0	0.0601042	0
1	191150891	cg13802686	0	0.05999	0
9	70862961	cg25012675	0	0.0597561	0
3	116709253	cg12254415	0	0.0597174	0
19	37345586	cg25973569	0	0.0597155	0
8	22003228	cg02144337	0	0.0595847	0
6	123802814	cg22375674	0	-0.0589976	0
2	127103515	cg17531430	0	0.0589921	0
8	142920767	cg14815466	0	0.0589734	0
3	97390164	cg05455279	0	0.058852	0
1	66332017	cg03442467	0	-0.0587131	0
19	57925197	cg27094156	0	0.05851	0
1	223705738	cg06740995	0	0.0581162	0
10	99526783	cg16137498	0	0.0579242	0
4	88527551	cg20776123	0	0.0579158	0
22	26797339	cg02458517	0	0.0579064	0
17	4771459	cg20481442	0	0.0579044	0
16	14957831	cg10500121	0	0.0577038	0
4	112287319	cg03736062	0	0.0575796	0
7	151341359	cg03480605	0	0.0575743	0
15	88531355	cg21541753	0	0.0575673	0
4	70158623	cg10705616	0	0.0575446	0
2	130794812	cg06834427	0	0.0575125	0
7	154862271	cg21654968	0	0.0574947	0
11	69370932	cg16855591	0	0.0573967	0
18	79003077	cg14299739	0	0.0573878	0
9	34989698	cg00976036	-0.0573061	0	0
14	75267228	cg05268769	0	0.0571263	0
16	11741705	cg04904276	0	0.0569394	0
13	63917422	cg24503803	0	0.0569312	0
14	66117160	cg05301794	0	0.056878	0
1	87131685	cg06350257	0	0.056838	0
17	18409733	cg01040719	0	0.0567128	0
2	230908373	cg09396308	0	0.0566678	0
6	87701294	cg18398512	0	-0.0566655	0
5	140217617	cg16953142	0	0.0565433	0
15	94693028	cg20802018	0	0.0565084	0
2	33726579	cg04131969	0	-0.0563818	0
9	134932435	cg22226042	0	0.056321	0
3	134313105	cg12118013	0	-0.056189	0
6	166304269	cg16286429	0	0.0561726	0
13	72755257	cg02748536	0	0.0561159	0
5	75007571	cg26276301	0	0.0557243	0
4	131426925	cg11059049	0	0.0556054	0
2	137925777	cg05229494	0	0.0554865	0
6	55914152	cg11290949	0	0.0553611	0
7	102455874	cg00618507	0	0.0552729	0
7	156658275	cg05903222	0	0.0551807	0
22	40862402	cg10115873	0	0.0551581	0
11	122871528	cg14282656	0	0.0547439	0
12	132908156	cg11531579	0	-0.0546772	0
1	53459329	cg14494830	0	0.0546697	0
4	122542878	cg00802212	0	0.0546497	0
6	10163335	cg00424967	0	0.0545335	0
5	79297944	cg14719998	0	0.0545333	0
3	141065342	cg01689354	0	0.0545179	0
12	117261511	cg14452599	0	-0.0544829	0
3	67302571	cg10986058	0	0.0543126	0
1	11501653	cg10116490	0	0.0543116	0
19	38910890	cg21812166	0	0.0542861	0
21	26889126	cg17930068	0	0.0542628	0
17	501937	cg25882591	0	0.054133	0
12	48525530	cg13803987	0	0.0540642	0
7	66508052	cg23630131	0	0.0539892	0
17	22300751	cg17381692	0	0.0539194	0
19	41429561	cg07692288	0	0.0538943	0
8	74347966	cg25876586	0	0.0538838	0
19	32041566	cg15756858	0	-0.0538772	0
15	30043824	cg20110767	0	0.0537881	0
3	4323376	cg10780074	0	0.0537397	0
7	101532196	cg03614579	0	0.0537194	0
13	36214324	cg24330522	0	0.0536282	0
2	174780684	cg10142566	0	0.0535854	0
15	82956939	cg12106058	0	0.0533937	0
19	38950283	cg25687179	0	0.0533218	0
16	67195540	cg25632986	0	0.0533103	0
14	88236188	cg20557125	0	0.0532679	0
1	152224197	cg00888758	0	0.0531863	0
10	117748390	cg12482501	0	0.0530399	0
7	150478711	cg01364581	0	0.0529857	0
22	42001387	cg10559948	0	0.0528541	0
14	81681944	cg00019654	0	0.0526612	0
7	42138898	cg14165278	0	0.0526225	0
12	74376516	cg17468877	0	0.0525465	0
8	100216219	cg20500540	0	0.0524702	0
4	16076183	cg17858192	0	0.0524681	0
4	165351425	cg24627737	0	0.0524289	0
12	12912965	cg05819930	0	0.0523425	0
15	35093038	cg02278594	0	0.052298	0
8	141442353	cg07762003	0	0.0522589	0
12	48158464	cg05956769	0	0.0522068	0
1	111233268	cg26888181	0	0.0522007	0
13	52348906	cg11088927	0	0.0521676	0
6	83816005	cg03018814	-0.0521425	0	0
7	32658095	cg21188092	0	0.0520414	0
9	97922767	cg05038485	0	-0.0518964	0
12	102151125	cg08502080	0	0.051814	0
6	2685787	cg01180835	0	0.0516664	0
4	147480805	cg05618426	0	0.0516201	0
1	99527038	cg11438002	0	0.0515797	0
19	19644511	cg06369573	0	0.051464	0
2	49028435	cg00433059	0	0.0514614	0
11	126733356	cg12731799	0	0.0514184	0
15	31065034	cg09976282	0	0.0514094	0
6	6713932	cg26390512	0	0.0513422	0
13	41555041	cg11410013	0	0.0513359	0
10	97447183	cg13186554	0	0.0513246	0
10	30183118	cg11454459	0	0.0512525	0
4	70874400	cg23073396	0	0.0509607	0
12	75438273	cg07560025	0	0.0508389	0
7	20297911	cg11167924	0	0.0507454	0
2	33513759	cg07194963	0	0.050708	0
2	10007771	cg22438380	0	0.0505204	0
8	48697610	cg13511213	0	0.0504969	0
5	82906240	cg06280523	0	0.0504527	0
3	168051713	cg14403690	0	0.0504355	0
3	113957147	cg18304209	0	0.0503874	0
5	79234720	cg05350396	0	0.0503493	0
5	150943995	cg08513547	0	0.0503179	0
10	48988657	cg11232460	0	0.0502954	0
2	120273041	cg04102556	0	0.050281	0
16	65674200	cg03880673	0	0.0502629	0
15	75333748	cg08171667	0	0.0501864	0
15	28113121	cg10013493	0	0.0501423	0
4	86497341	cg07231182	0	0.0500985	0
1	149250249	cg12139069	0	0.050081	0
8	96353690	cg06777697	0	-0.0499885	0
8	8823828	cg00718039	0	0.049963	0
5	75718433	cg07042077	0	0.0499448	0
15	93900545	cg04329136	0	0.0498611	0
5	151568944	cg02939761	0	0.0498601	0
19	47865393	cg00736189	0	0.0497993	0
10	8161927	cg07001508	0	0.0497654	0
10	68208786	cg19278229	0	0.0497336	0
17	40141602	cg15597662	0	0.0496262	0
13	109212886	cg22558105	0	0.0495506	0
16	76653491	cg26571476	0	0.0495167	0
8	135458031	cg05128246	0	-0.0494626	0
15	23897787	cg01250563	0	0.0494602	0
19	5288619	cg08462941	0	0.0493447	0
1	9037975	cg00113315	0	0.0493292	0
5	73867658	cg23209962	0	0.0492626	0
7	100781395	cg03772288	0	0.0491929	0
12	121687369	cg26011210	0	-0.0490899	0
10	16522552	cg20066227	0	0.0490268	0
2	56182875	cg22941974	0	0.0489993	0
12	92044424	cg02085457	0	0.0489557	0
6	36351277	cg18891604	0	0.0489253	0
4	55793818	cg24495585	0	-0.048913	0
1	28436783	cg23568750	0	0.0488139	0
6	156508011	cg02851435	0	0.0487504	0
10	51641312	cg08638965	0.0486543	0	0
15	48421595	cg15035558	0	0.0485793	0
14	67411424	cg07540634	0	-0.0484757	0
2	214312592	cg12662260	0	0.0484755	0
11	86808263	cg27110849	0	0.0483175	0
1	33863467	cg18327772	0	0.0482795	0
3	14484961	cg07056242	0	0.0482552	0
8	56587432	cg04981793	0	0.0481072	0
13	75482307	cg03043160	0	-0.0480423	0
9	34994774	cg08049467	0	0.0480248	0
1	76866254	cg20417424	0	0.048023	0
2	61839460	cg18780779	0	0.047983	0
10	70815326	cg13770865	0	0.0478855	0
11	77150938	cg20740339	0	0.0478422	0
11	86168067	cg20689037	0	0.0478258	0
11	44616095	cg00986803	0	0.0477611	0
17	48767613	cg06518535	0	0.0477052	0
7	131920597	cg20447970	0	0.0476136	0
19	40549301	cg08118159	0	-0.0476077	0
7	36853774	cg07944661	0	0.0475414	0
18	49003078	cg20255286	0	0.0474635	0
19	38993415	cg14055312	0	0.0474436	0
5	5492287	cg09459529	0	0.0474416	0
3	138040340	cg16968628	0	0.0473475	0
5	139886669	cg16377247	0	0.0472229	0
6	53830534	cg26777809	0	0.0470461	0
12	3072767	cg05932668	0	0.0469958	0
4	470239	cg10308937	0	0.0469866	0
20	9889876	cg18812216	0	0.0468799	0
2	206273042	cg01996799	0	0.0468352	0
3	195896920	cg23548201	0	0.0468053	0
13	24455148	cg27258812	0	0.046805	0
3	4979539	cg07475232	0	-0.0467913	0
17	76399390	cg26144002	0	0.0467712	0
15	73915419	cg09058911	0	0.0467541	0
8	72936248	cg25187049	0	0.04674	0
12	13441661	cg00387802	0	0.0466535	0
2	105139762	cg09613247	0	0.0465032	0
7	140019366	cg03506657	0	0.0464966	0
13	51028439	cg19555041	0	0.046426	0
14	67533230	cg07571970	0	0.0464136	0
5	138084354	cg08603768	0	0.0463998	0
18	32267827	cg11951143	0	0.0463303	0
17	7583232	cg17887478	0	0.0462766	0
8	37822464	cg21060384	0	-0.0462666	0
19	6495181	cg04866810	0	0.0461926	0
18	58243614	cg03798248	0	0.0461811	0
11	125256089	cg01986807	0	0.0461208	0
12	130027147	cg05953296	0	0.0460888	0
11	114294972	cg02094283	0	0.046076	0
12	95317733	cg04876905	0	0.045993	0
4	48267725	cg07278705	0	0.045841	0
22	26970978	cg25601457	0	0.0456973	0
16	48536303	cg00192220	0	0.0456939	0
2	48756539	cg05223100	0	0.0456791	0
17	15784288	cg13749124	0	0.0455942	0
21	32321512	cg00901867	0	0.0455887	0
11	128324029	cg25477535	0	0.0455884	0
6	142892948	cg18458689	0	0.0455599	0
6	3153870	cg18049569	0	0.0455419	0
6	89178614	cg06704469	0	0.0454088	0
9	137495297	cg06299741	0	0.0454017	0
1	116741637	cg13112946	0	-0.0453214	0
12	57029026	cg16195601	0	0.0451904	0
7	20781008	cg07305574	0	0.0451186	0
3	191329082	cg00473167	0	-0.0450007	0
14	75356093	cg03758436	0.0449967	0	0
11	4447842	cg12250761	0	0.0449159	0
6	110476989	cg11605355	0	0.0448199	0
19	802197	cg25237396	0	0.0448058	0
8	133023788	cg16790986	0	0.0447936	0
1	221739890	cg09999560	0	0.0447521	0
3	181910417	cg06199281	0	0.0446365	0
15	80034322	cg01936049	0	0.0446336	0
17	16022208	cg09595082	0	0.0446169	0
14	91147212	cg25418176	0	0.044494	0
1	53966939	cg08834287	0	0.0443942	0
8	8296127	cg01009920	0	0.0442679	0
9	20340989	cg23436968	0	0.0442371	0
9	87593938	cg14286732	0	0.0441909	0
2	174344526	cg25047379	0	0.0441056	0
17	20320130	cg16904905	0	0.0440927	0
14	102055686	cg26690580	0	0.0440637	0
2	79994341	cg03027227	0	-0.0439021	0
4	184450180	cg07394914	0	0.0438736	0
13	95311712	cg25378674	0	0.0438028	0
15	66352922	cg20648398	0	0.0436589	0
2	211330066	cg17939164	0	0.043633	0
21	29019866	cg20220242	0	0.0434797	0
4	6952219	cg20087425	0	0.0434121	0
14	55389219	cg07154944	0	0.0433285	0
1	3881047	cg02691373	0	0.0433221	0
15	22887974	cg03713317	0	0.0433056	0
5	6434852	cg22502308	0	0.0432892	0
12	49215394	cg20987850	0	0.0432404	0
7	149195341	cg08728167	0	-0.0431643	0
5	32123334	cg00756464	0	0.0430492	0
1	155940731	cg25214914	0	0.0429348	0
4	88285457	cg11139645	0	0.0429073	0
2	28892422	cg13406605	0	-0.042785	0
1	171187856	cg08268047	0.0427219	0	0
20	54211297	cg08448498	0	0.0426536	0
20	57601675	cg09533857	0	0.0425253	0
2	38374991	cg03269757	0	0.0419401	0
1	45636653	cg21094032	0	0.0414582	0
4	38797784	cg20054786	0	0.0413864	0
3	11625350	cg07643000	0	0.0408775	0
9	120401212	cg04339455	0	0.0407481	0
10	17024154	cg05347673	0	-0.0406237	0
7	22193786	cg24903094	0	0.0405102	0
5	157511317	cg02218418	0	0.0401689	0
17	63533066	cg15034857	0	0.0400724	0
10	90724330	cg20430496	0	0.0399412	0
19	42330213	cg18553657	0	0.03982	0
6	124121781	cg08716769	0	0.0388603	0
1	20389697	cg08264835	0	0.0378325	0
4	57490931	cg22335419	0	0.0373852	0
7	73738987	cg11525834	-0.0367639	0	0
4	109870203	cg08061367	0	0.0367188	0
6	38703587	cg18089931	0.0364442	0	0
12	54486192	cg07275634	0	0.0363668	0
4	165112790	cg19739721	-0.0347963	0	0
22	30697568	cg15256322	0.0347093	0	0
1	66169323	cg02510157	0	0.034664	0
4	17272384	cg20533616	0	0.0343521	0
14	21206984	cg21401320	0	0.0343011	0
20	48386450	cg18315676	0.0336678	0	0
13	75468932	cg09692364	0.0334908	0	0
7	155006792	cg04693634	0	0.0309997	0
8	79352511	cg20741580	0	0.0306516	0
15	91514441	cg07020690	0	0.0301097	0
2	230944894	cg08840017	0	0.0298322	0
17	9171047	cg04862002	0	0.0291113	0
18	74198248	cg16165135	0	0.0289215	0
13	45713176	cg13988313	0	0.0287736	0
9	120713707	cg22695151	0	-0.0285992	0
14	21016424	cg15920960	0	0.0274738	0
3	134482816	cg13918314	0.0243931	0	0
7	99877682	cg20129838	0	0.0241424	0
5	80960551	cg08757742	0	-0.0229918	0
17	40345238	cg03599009	-0.0229745	0	0
17	4739982	cg06732496	-0.0223425	0	0
12	97491196	cg17967602	0	0.0221822	0

## Sheet: STable5_CLSA_AD
Supplementary Table 5: Replication using CLSA on 34 probes identified by missoNet. Phenotype is self-reported AD.
probe	beta	se	pval
cg26853320	-0.0531132	0.0551757	0.335927
cg14432650	0.0998663	0.257445	0.698147
cg16165404	0.0131206	0.00662499	0.0478737
cg09599862	-0.000979833	0.0100057	0.922005
cg03090621	-0.0134492	0.0246205	0.584986
cg03507018	-0.0443188	0.0458354	0.333778
cg20974602	-0.118044	0.0965162	0.221546
cg06570674	-0.00482741	0.0153127	0.752622
cg02741177	-0.000923799	0.0140553	0.947606
cg07079560	-0.0320766	0.0372002	0.388707
cg08295410	-0.0745377	0.0559728	0.183212
cg10842801	-0.00308939	0.0124286	0.803734
cg21136499	-0.00532028	0.0122071	0.663033
cg23580662	-0.000869342	0.0195636	0.964563
cg11525834	-0.10664	0.316033	0.735848
cg14755690	-0.107636	0.0750208	0.151613
cg26476169	0.00573411	0.0238419	0.809978
cg17526936	-0.0642707	0.073806	0.384029
cg14833412	0.00510567	0.0245363	0.835196
cg14294953	0.00293744	0.00434333	0.498971
cg14423021	-0.0144736	0.039853	0.716537
cg24824725	-0.163324	0.280328	0.560258
cg11197015	0.25729	0.356531	0.470648
cg16027546	0.00239382	0.0459066	0.958421
cg14296561	-0.00306106	0.0274457	0.911213
cg25236398	-0.0122787	0.0173993	0.480508
cg09569166	-0.00227279	0.00820666	0.781869
cg09692364	0.0832171	0.100481	0.407726
cg03043160	0.254307	0.163315	0.119691
cg06732496	0.125679	0.382917	0.742804
cg15287044	-0.0654786	0.0285367	0.0219271
cg06964350	-0.150289	0.17663	0.395007
cg08672314	-0.0395378	0.0210348	0.0603942
cg15256322	-0.0975988	0.0643259	0.129459

## Sheet: STable6_CLSA_REY
Supplementary Table 6: Replication using CLSA on 34 probes identified by missoNet. Phenotype is cognitive test REYII.
probe	beta	se	pval
cg26853320	0.596127	0.560663	0.287883
cg14432650	0.339526	2.45653	0.890095
cg16165404	-0.0869907	0.0617181	0.158954
cg09599862	-0.177214	0.0953153	0.063241
cg03090621	0.488858	0.244318	0.0456302
cg03507018	-0.26391	0.442815	0.551301
cg20974602	-2.22822	0.887255	0.0121589
cg06570674	-0.142505	0.150656	0.344394
cg02741177	0.0610146	0.134406	0.649943
cg07079560	0.320071	0.360539	0.374852
cg08295410	0.218229	0.609412	0.720334
cg10842801	0.127738	0.121607	0.29374
cg21136499	-0.247747	0.11844	0.0366728
cg23580662	0.335143	0.189939	0.0779092
cg11525834	2.46161	2.98531	0.40978
cg14755690	-2.07753	0.733596	0.00470443
cg26476169	0.612254	0.23304	0.00871885
cg17526936	-1.24847	0.705147	0.0768997
cg14833412	0.353155	0.251707	0.160867
cg14294953	0.0475161	0.0421335	0.259654
cg14423021	0.407284	0.385787	0.291309
cg24824725	0.0045622	2.64946	0.998626
cg11197015	3.98241	3.38343	0.239419
cg16027546	-0.478716	0.432985	0.269116
cg14296561	0.613648	0.263259	0.0199225
cg25236398	-0.209417	0.165833	0.206902
cg09569166	-0.128066	0.0782721	0.102071
cg09692364	0.497293	0.983379	0.613162
cg03043160	0.986727	1.55052	0.524648
cg06732496	-4.1206	3.62855	0.256353
cg15287044	-0.348209	0.271989	0.200714
cg06964350	-1.19101	1.70817	0.485786
cg08672314	0.0725516	0.204049	0.722233
cg15256322	-0.344217	0.611685	0.573721

## Sheet: STable7_interaction_A
Supplementary Table 7: Interaction of 34 selected probes with AD diagnosis and APOE4 count using A as phenotype.
beta_probe_ad: beta estimated for interaction term probe*AD
se_probe_ad: S.E.(beta) estimated for interaction term probe*AD
pval_probe_ad: p-value for beta estimated for interaction term probe*AD
beta_probe_apoe: beta estimated for interaction term probe*APOE4
se_probe_apoe: S.E.(beta) estimated for interaction term probe*APOE4
pval_probe_apoe: p-value for beta estimated for interaction term probe*APOE4
probe	beta_probe_ad	se_probe_ad	pval_probe_ad	beta_probe_apoe	se_probe_apoe	pval_probe_apoe
cg26853320	0.0667315	0.110199	0.545067	0.0185471	0.0592276	0.754289
cg14432650	0.067223	0.129321	0.603407	-0.00123671	0.0703616	0.985983
cg16165404	-0.0108608	0.110353	0.921636	0.134609	0.0676402	0.0470916
cg09599862	0.216505	0.147096	0.141648	-0.0502692	0.0643891	0.435319
cg03090621	-0.28372	0.19147	0.138983	-0.0659463	0.090049	0.464284
cg03507018	-0.40013	0.150244	0.00797384	0.0980881	0.0671036	0.144401
cg20974602	-0.235664	0.133404	0.0778761	-0.0478434	0.0648682	0.461114
cg06570674	0.0425543	0.098042	0.664434	-0.0284072	0.0620145	0.647086
cg02741177	-0.0994642	0.100999	0.325166	0.0304263	0.0587825	0.604946
cg07079560	-0.0171073	0.122004	0.88854	-0.00158052	0.0611645	0.979394
cg08295410	-0.106685	0.10417	0.306231	0.0271866	0.059498	0.647905
cg10842801	-0.0249009	0.0980255	0.799574	0.0457916	0.064729	0.479604
cg21136499	-0.0202001	0.137007	0.882842	0.018053	0.0599876	0.763573
cg23580662	-0.00610054	0.0919033	0.9471	-0.0413212	0.0579775	0.476335
cg11525834	0.0876217	0.129568	0.499169	-0.0598669	0.0709478	0.39915
cg14755690	-0.209433	0.11582	0.0711283	-0.0174112	0.0610457	0.775589
cg26476169	0.321844	0.132899	0.0157797	-0.117219	0.0617482	0.0581895
cg17526936	-0.0545878	0.112051	0.626339	0.0508677	0.060383	0.399931
cg14833412	-0.0733343	0.11095	0.508919	0.0200198	0.0600054	0.738787
cg14294953	-0.193314	0.158923	0.224372	0.0336553	0.0543901	0.536327
cg14423021	-0.0688218	0.170764	0.687093	-0.0628577	0.0882334	0.476527
cg24824725	-0.125087	0.116721	0.284348	0.0351073	0.051572	0.496328
cg11197015	-0.0326227	0.165413	0.843731	-0.0878292	0.0847307	0.300406
cg16027546	0.0642825	0.102944	0.532605	-0.109162	0.0604519	0.0715188
cg14296561	-0.0146665	0.105299	0.889278	-0.0779691	0.0597131	0.192207
cg25236398	-0.0653907	0.102743	0.524757	0.0423023	0.0576898	0.463715
cg09569166	0.00938077	0.10275	0.927291	0.0316809	0.0548611	0.563862
cg09692364	-0.23633	0.186676	0.206068	-0.00353334	0.0870279	0.96763
cg03043160	-0.0663208	0.0967075	0.493145	0.0542341	0.0574201	0.345334
cg06732496	0.0267686	0.139469	0.847868	0.0640543	0.0722322	0.375595
cg15287044	-0.0719176	0.0953123	0.450854	0.0653994	0.0577134	0.257649
cg06964350	-0.104764	0.125269	0.403353	-0.00622158	0.0638736	0.922442
cg08672314	-0.00163362	0.0943086	0.986186	-0.0761695	0.0589298	0.196727
cg15256322	-0.294561	0.246168	0.231999	-0.178494	0.113386	0.116029

## Sheet: STable8_interaction_M
Supplementary Table 8: Interaction of 34 selected probes with AD diagnosis and APOE4 count using M as phenotype.
beta_probe_ad: beta estimated for interaction term probe*AD
se_probe_ad: S.E.(beta) estimated for interaction term probe*AD
pval_probe_ad: p-value for beta estimated for interaction term probe*AD
beta_probe_apoe: beta estimated for interaction term probe*APOE4
se_probe_apoe: S.E.(beta) estimated for interaction term probe*APOE4
pval_probe_apoe: p-value for beta estimated for interaction term probe*APOE4
probe	beta_probe_ad	se_probe_ad	pval_probe_ad	beta_probe_apoe	se_probe_apoe	pval_probe_apoe
cg26853320	0.0114821	0.0244626	0.638993	-0.0338253	0.0131477	0.0103593
cg14432650	0.0735628	0.0282264	0.00941165	-0.0394981	0.0153576	0.0103837
cg16165404	-0.0187664	0.0247155	0.44801	0.00181922	0.0151493	0.90446
cg09599862	-0.00709013	0.0328455	0.829177	0.00473597	0.0143776	0.741984
cg03090621	0.00366867	0.0409051	0.928569	-0.0599746	0.0192378	0.0019219
cg03507018	-0.00109689	0.033723	0.974064	-0.0109475	0.0150617	0.467643
cg20974602	0.0608855	0.0291265	0.0370557	-0.0721542	0.0141628	4.85537778008436e-07
cg06570674	0.0125196	0.0223649	0.57586	0.00316019	0.0141465	0.823317
cg02741177	0.0311504	0.0224783	0.166388	-0.0207364	0.0130827	0.113551
cg07079560	-0.00499434	0.0273412	0.855128	-0.021411	0.013707	0.118868
cg08295410	-0.0255243	0.0234348	0.276573	0.000978327	0.0133851	0.941761
cg10842801	0.0442924	0.0215922	0.0407238	-0.0228941	0.0142579	0.108929
cg21136499	-0.0124576	0.0300533	0.678661	0.037424	0.0131586	0.0046248
cg23580662	0.0401604	0.0202035	0.047345	-0.0259962	0.0127454	0.0418773
cg11525834	-0.042607	0.0283533	0.133504	0.0598153	0.0155255	0.000131009
cg14755690	0.0100976	0.026227	0.700386	-0.0139233	0.0138236	0.314287
cg26476169	-0.0333281	0.0297734	0.263476	0.00472505	0.0138334	0.732811
cg17526936	0.0389823	0.0245154	0.112401	-0.0265346	0.013211	0.0450916
cg14833412	-0.000261295	0.0248261	0.991606	-0.00387832	0.0134268	0.772809
cg14294953	-0.0360456	0.0357902	0.314325	-0.0110167	0.0122488	0.368841
cg14423021	0.0410676	0.0368051	0.265004	-0.0667378	0.0190171	0.000487117
cg24824725	0.0474644	0.0259371	0.06781	-0.0186882	0.0114601	0.103537
cg11197015	0.0602142	0.035602	0.0913603	-0.0409183	0.0182366	0.0252581
cg16027546	0.0224417	0.0232622	0.335118	-0.0134086	0.0136603	0.326751
cg14296561	-0.0523475	0.0232638	0.0248444	0.0272144	0.0131924	0.0396065
cg25236398	-0.0136277	0.0231173	0.555772	0.00803787	0.0129803	0.536024
cg09569166	-0.00773738	0.0228056	0.734536	-0.00390922	0.0121765	0.748302
cg09692364	0.0655865	0.0398128	0.10007	-0.0526684	0.0185607	0.00471769
cg03043160	0.00689828	0.0217035	0.750729	0.0215148	0.0128864	0.0955904
cg06732496	-0.046291	0.0302094	0.126032	0.0725262	0.0156458	4.48095231656021e-06
cg15287044	0.00673961	0.021203	0.750714	-0.00699391	0.0128388	0.586154
cg06964350	0.0319118	0.0275345	0.246985	-0.0538959	0.0140396	0.000138421
cg08672314	-0.00582417	0.0210302	0.781931	-0.000931411	0.013141	0.943521
cg15256322	0.05527	0.0531219	0.298608	-0.0660719	0.0244682	0.00714714

## Sheet: STable9_interaction_D
Supplementary Table 9: Interaction of 34 selected probes with AD diagnosis and APOE4 count using D as phenotype.
beta_probe_ad: beta estimated for interaction term probe*AD
se_probe_ad: S.E.(beta) estimated for interaction term probe*AD
pval_probe_ad: p-value for beta estimated for interaction term probe*AD
beta_probe_apoe: beta estimated for interaction term probe*APOE4
se_probe_apoe: S.E.(beta) estimated for interaction term probe*APOE4
pval_probe_apoe: p-value for beta estimated for interaction term probe*APOE4
probe	beta_probe_ad	se_probe_ad	pval_probe_ad	beta_probe_apoe	se_probe_apoe	pval_probe_apoe
cg26853320	0.20036	0.118583	0.0916834	0.0835349	0.0637337	0.190527
cg14432650	0.0355431	0.139256	0.79864	-0.173287	0.0757674	0.0225811
cg16165404	0.336198	0.118658	0.00478066	0.00509582	0.072731	0.944169
cg09599862	0.0111838	0.159392	0.944088	0.0134813	0.0697713	0.846859
cg03090621	0.0641107	0.206685	0.756541	-0.177956	0.0972049	0.0676971
cg03507018	0.281007	0.163304	0.0858742	-0.0468486	0.0729367	0.520942
cg20974602	-0.0345314	0.144465	0.811174	-0.0775227	0.0702466	0.270273
cg06570674	0.0201288	0.107199	0.851128	-0.0674619	0.0678065	0.320227
cg02741177	0.0519683	0.109066	0.633925	0.0326589	0.0634779	0.60712
cg07079560	-0.0373717	0.129941	0.77376	0.0626649	0.0651434	0.336508
cg08295410	0.023926	0.111172	0.829682	0.0285546	0.0634975	0.653112
cg10842801	0.0154007	0.10598	0.884515	0.00512871	0.0699814	0.941605
cg21136499	-0.163345	0.148089	0.270516	0.00610114	0.0648396	0.925068
cg23580662	-0.0690268	0.0995231	0.48825	0.00393046	0.0627844	0.950106
cg11525834	-0.149279	0.140633	0.28895	0.0609918	0.0770065	0.428692
cg14755690	-0.21739	0.124566	0.0815293	0.0877948	0.0656555	0.181725
cg26476169	0.014381	0.144572	0.9208	0.0866222	0.0671716	0.19776
cg17526936	0.0194529	0.121345	0.872697	0.00613009	0.0653912	0.925347
cg14833412	0.0477393	0.120129	0.691231	-0.0221002	0.0649697	0.733868
cg14294953	0.0220991	0.168985	0.896003	0.0835924	0.0578337	0.148934
cg14423021	-0.076482	0.18466	0.67891	-0.125297	0.0954131	0.189678
cg24824725	-0.189779	0.126087	0.132877	0.0888165	0.0557102	0.11147
cg11197015	-0.371145	0.177756	0.0372756	-0.16092	0.0910529	0.0777448
cg16027546	0.0664929	0.109608	0.544346	0.018195	0.0643651	0.777529
cg14296561	0.0694835	0.113939	0.542235	0.0787422	0.0646127	0.223504
cg25236398	0.124301	0.110398	0.260701	-0.0708585	0.0619883	0.253512
cg09569166	0.211319	0.110961	0.057388	-0.0712831	0.0592449	0.229434
cg09692364	0.276118	0.200944	0.169985	-0.197407	0.0936796	0.0355606
cg03043160	0.0266629	0.103312	0.796443	-0.103199	0.0613413	0.0930794
cg06732496	-0.0652764	0.15127	0.666263	-0.0655754	0.0783445	0.402959
cg15287044	0.144948	0.102927	0.159635	0.0765032	0.0623242	0.220174
cg06964350	0.081003	0.135368	0.549832	-0.0218688	0.0690227	0.751493
cg08672314	-0.201941	0.10186	0.0479317	0.00880591	0.0636485	0.890014
cg15256322	-0.0687459	0.266605	0.796616	-0.250986	0.122799	0.0414562

## Sheet: STable10_computationTime
Supplementary Table 10: Computation time needed for computing one gene cluster of the given size from ADNI data. For each cluster, missoNet using BIC and with 10-fold cross validation are measured on 1 cpu core with 32gb memory. Results are rounded and displayed to seconds. Rows that are bolded represents when algorithm returned convergence issue and results might not be reliable.
number of probes in one cluster	missoNet-bic (seconds)	missoNet-cv (seconds)
150	3	38
250	10	97
300	18	150
351	26	320
400	33	420
454	60	676
501	127	1040
551	240	1230
